# Supplementary material for: Circulating Bilirubin Levels, but Not Their Genetic Determinants, Are Inversely Associated with Steatotic Liver Disease in Adolescents
Source: Int J Mol Sci. 2025 Mar 25;26(7):2980. doi: 10.3390/ijms26072980 (PMC11988633; doi:10.3390/ijms26072980)
Supplement: Supplementary file 1 [file ijms-26-02980-s001.zip]

Archive with 1 entries (1 files):
- ijms-3482892-supplementary.pdf
